# Supplementary material for: Blood‐based detection of lung cancer using cysteine‐rich angiogenic inducer 61 (CYR61) as a circulating protein biomarker: a pilot study
Source: Mol Oncol. 2021 Oct 3;15(11):2877–90. doi: 10.1002/1878-0261.13099 (PMC8564649; doi:10.1002/1878-0261.13099)
Supplement: Supplementary file 2 — Table S1. Variation coefficients of Cyr61 levels in a time course. [file MOL2-15-2877-s003.xlsx]

## Sheet: Study group
Blood-based detection of lung cancer using cysteine-rich angiogenic inducer 61 (CYR61) as a circulating protein biomarker: a pilot study
Lucija Ačkar, Swaantje Casjens, Antje Andreas, Irina Raiko, Thomas Brüning, Maria Geffken, Sven Peine, Jens Kollmeier, Georg Johnen, Kai Bartkowiak, Daniel Gilbert Weber, Klaus Pantel
Table S1. Clinical data of the study.
Number	Group	Age at the time of blood sampling (years)	Sex (m: male; f: female)	Smoking status	Histology	Stage	T-stage	Nodal status	Metastasis	c(Cyr61) [ng/ml]
1	Lung cancer	67	m	ex-smoker	squamous cell carcinoma	IIB	2b	1	0	21.62
2	Lung cancer	73	m	ex-smoker	adenocarcinoma	IV	4	3	1b	12.59
3	Lung cancer	75	m	ex-smoker	squamous cell carcinoma	IIIB	4	3	0	14.31
4	Lung cancer	63	f	ex-smoker	adenocarcinoma	IV	4	2	1b	0.14
5	Lung cancer	64	f	ex-smoker	adenocarcinoma	IIIA	3	2	0	0.08
6	Lung cancer	57	m	ex-smoker	squamous cell carcinoma	IIB	2b	1	0	14.23
7	Lung cancer	72	f	smoker	large cell neuroendocrine carcinoma	IIIB	2a	3	0	0.01
8	Lung cancer	53	f	smoker	adenocarcinoma	IV	4	2	1a	3.3
9	Lung cancer	60	f	ex-smoker	adenocarcinoma	IIIB	4	3	0	21.2
10	Lung cancer	80	m	ex-smoker	adenocarcinoma	IV	4	0	1b	6.97
11	Lung cancer	82	f	never smoker	adenocarcinoma	IV	2a	3	1b	0.15
12	Lung cancer	72	f	ex-smoker	adenocarcinoma	IIIB	3	3	0	-0.08
13	Lung cancer	68	f	smoker	NSCLC	IV	2a	2	1b	0.16
14	Lung cancer	49	f	smoker	adenocarcinoma	IV	4	2	1a	0.13
15	Lung cancer	66	f	ex-smoker	squamous cell carcinoma	IV	3	3	1b	0.15
16	Lung cancer	83	f	ex-smoker	adenocarcinoma	IV	2b	3	1a	3.32
17	Lung cancer	60	f	smoker	adenocarcinoma	IV	2a	3	1b	0.24
18	Lung cancer	80	f	never smoker	adenocarcinoma	IV	3	2	1a	0.26
19	Lung cancer	52	f	ex-smoker	adenocarcinoma	IV	4	3	1b	14.64
20	Lung cancer	59	f	never smoker	adenocarcinoma	IV	1b	2	1b	0.22
21	Lung cancer	64	m	smoker	squamous cell carcinoma	IV	3	2	1a	19.73
22	Lung cancer	63	m	smoker	adenocarcinoma	IV	2a	2	1b	0.32
23	Lung cancer	57	m	ex-smoker	squamous cell carcinoma	IIIA	2b	2	0	16.76
24	Lung cancer	64	f	ex-smoker	adenocarcinoma	IV	4	3	1a	0.21
25	Lung cancer	49	f	smoker	adenocarcinoma	IIIB	4	2	0	0.05
26	Lung cancer	60	m	ex-smoker	adenocarcinoma	IV	2a	3	1b	52.03
27	Lung cancer	66	m	ex-smoker	adenocarcinoma	IIIB	4	2	0	65.07
28	Lung cancer	58	m	ex-smoker	squamous cell carcinoma	IIIA	3	1	0	12.99
29	Lung cancer	68	f	smoker	large cell carcinoma	IV	2b	3	1a	1.27
30	Lung cancer	64	f	never smoker	adenocarcinoma	IV	2a	2	1a	0.02
31	Lung cancer	62	f	ex-smoker	adenocarcinoma	IV	2	2	1b	0.11
32	Lung cancer	73	m	smoker	adenocarcinoma	IV	2b	3	1a	14.23
33	Lung cancer	71	m	ex-smoker	adenocarcinoma	IV	4	2	1a	32.61
34	Lung cancer	70	m	ex-smoker	adenocarcinoma	IV	2b	2	1a	25.28
35	Lung cancer	71	f	smoker	squamous cell carcinoma	IIIA	3	2	0	0.17
36	Lung cancer	60	f	ex-smoker	adenocarcinoma	IV	4	1	1a	26.94
37	Lung cancer	58	f	never smoker	adenocarcinoma	IV	2a	2	1b	-0.01
38	Lung cancer	66	f	ex-smoker	adenocarcinoma	IV	4	1	1b	0.86
39	Lung cancer	75	m	ex-smoker	adenocarcinoma	IV	2a	2	1b	37.87
40	Lung cancer	65	f	ex-smoker	adenocarcinoma	IV	4	2	1a	3.24
41	Lung cancer	45	f	ex-smoker	adenocarcinoma	IV	4	3	1b	0.08
42	Lung cancer	62	m	ex-smoker	adenocarcinoma	IV	4	2	1b	0.4
43	Lung cancer	76	m	ex-smoker	squamous cell carcinoma	IV	4	0	1a	14.31
44	Lung cancer	68	f	smoker	adenocarcinoma	IV	4	3	1b	0.2
45	Lung cancer	73	f	ex-smoker	squamous cell carcinoma	IV	4	2	1b	0
46	Lung cancer	79	m	ex-smoker	adenocarcinoma	IV	2a	1	1a	0.41
47	Lung cancer	55	f	ex-smoker	adenocarcinoma	IV	4	3	1b	0.27
48	Lung cancer	63	f	never smoker	adenocarcinoma	IV	4	3	1b	1.76
49	Lung cancer	65	f	ex-smoker	squamous cell carcinoma	IIIB	4	3	0	3.16
50	Lung cancer	58	m	smoker	adenocarcinoma	IV	4	3	1b	20.65
51	Lung cancer	61	m	ex-smoker	small cell carcinoma	IV	3	2	1b	14.56
52	Lung cancer	69	f	smoker	squamous cell carcinoma	IV	4	2	1b	0.07
53	Lung cancer	81	m	smoker	small cell carcinoma	IIIB	3	3	0	0.14
54	Lung cancer	52	f	ex-smoker	adenocarcinoma	IV	4	3	1b	3.07
55	Lung cancer	77	m	ex-smoker	small cell carcinoma	IIIA	3	1	0	33.44
56	Lung cancer	64	f	ex-smoker	squamous cell carcinoma	IIIA	3	1	0	-0.03
57	Lung cancer	82	f	ex-smoker	adenocarcinoma	IV	2a	1	1b	26.94
58	Lung cancer	58	f	ex-smoker	squamous cell carcinoma	IV	2a	2	1b	0.2
59	Lung cancer	78	m	ex-smoker	squamous cell carcinoma	IIIA	3	2	0	20.79
60	Lung cancer	76	m	ex-smoker	adenocarcinoma	IIIA	3	2	0	36.78
61	Lung cancer	57	m	ex-smoker	adenocarcinoma	IV	4	2	1a	68.9
62	Lung cancer	71	f	never smoker	adenocarcinoma	IIB	3	0	0	0.08
63	Lung cancer	65	m	ex-smoker	squamous cell carcinoma	IV	1b	2	1b	60.58
64	Lung cancer	70	f	ex-smoker	large cell carcinoma	IV	2a	3	1b	0.11
65	Lung cancer	46	f	ex-smoker	squamous cell carcinoma	IIIA	3	2	0	-0.01
66	Lung cancer	73	m	ex-smoker	small cell carcinoma	IV	4	3	1a	57.17
67	Lung cancer	73	m	smoker	small cell carcinoma	IV	3	3	1b	17.66
68	Lung cancer	69	m	ex-smoker	small cell carcinoma	IIIB	1b	3	0	0.25
69	Lung cancer	65	m	ex-smoker	squamous cell carcinoma	IV	3	3	1a	23.26
70	Lung cancer	77	m	ex-smoker	small cell carcinoma	IV	2b	2	1b	0.22
71	Lung cancer	71	f	never smoker	NSCLC, sarcomatoid carcinoma	IIB	2	1	0	0.02
72	Lung cancer	69	m	ex-smoker	adenocarcinoma	IV	2b	2	1b	55.75
73	Lung cancer	56	f	ex-smoker	adenocarcinoma	IV	3	2	1b	0.06
74	Lung cancer	77	m	ex-smoker	adenocarcinoma	IIIA	3	2	0	38.7
75	Lung cancer	74	f	ex-smoker	large cell carcinoma	IV	2b	2	1b	0.08
76	Lung cancer	48	m	ex-smoker	adenocarcinoma	IIIB	3	3	0	22.03
77	Lung cancer	70	m	ex-smoker	small cell carcinoma	IV	4	3	1a	70.61
78	Lung cancer	73	m	smoker	squamous cell carcinoma	IIIB	3	3	0	32.82
79	Lung cancer	58	m	ex-smoker	squamous cell carcinoma	IIIA	3	2	0	30.67
80	Lung cancer	73	m	smoker	squamous cell carcinoma	IV	2b	2	1b	10.95
81	Lung cancer	50	m	smoker	adenocarcinoma	IIIA	4	1	0	47.39
82	Lung cancer	55	f	ex-smoker	adenocarcinoma	IV	2	2	1b	0.1
83	Lung cancer	75	m	ex-smoker	squamous cell carcinoma	IV	2b	2	1b	21.04
84	Lung cancer	79	m	ex-smoker	adenocarcinoma	IV	4	1	1b	13.33
85	Lung cancer	63	f	never smoker	adenocarcinoma	IV	4	0	1a	0.29
86	Lung cancer	78	m	smoker	small cell carcinoma	IIIA	3	2	0	0.18
87	Lung cancer	74	m	ex-smoker	small cell carcinoma	IV	4	2	1b	21.21
88	Healthy controls	> 50	f							0.34
89	Healthy controls	> 50	f							0.27
90	Healthy controls	> 50	f							0.18
91	Healthy controls	> 50	f							0.32
92	Healthy controls	> 50	f							0.41
93	Healthy controls	> 50	f							0.4
94	Healthy controls	> 50	f							0.35
95	Healthy controls	> 50	f							0.29
96	Healthy controls	> 50	f							0.43
97	Healthy controls	> 50	f							0.38
98	Healthy controls	> 50	f							0.26
99	Healthy controls	> 50	f							0.23
100	Healthy controls	> 50	f							0.23
101	Healthy controls	> 50	f							0.32
102	Healthy controls	> 50	f							0.37
103	Healthy controls	> 50	f							0.41
104	Healthy controls	> 50	f							0.42
105	Healthy controls	> 50	f							0.2
106	Healthy controls	> 50	f							0.39
107	Healthy controls	> 50	f							0.32
108	Healthy controls	> 50	f							0.18
109	Healthy controls	> 50	f							0.14
110	Healthy controls	> 50	f							0.21
111	Healthy controls	> 50	f							0.26
112	Healthy controls	> 50	f							0.3
113	Healthy controls	> 50	f							0.28
114	Healthy controls	> 50	f							0.1
115	Healthy controls	> 50	f							0.09
116	Healthy controls	> 50	f							0.31
117	Healthy controls	> 50	f							0.38
118	Healthy controls	> 50	f							0.21
119	Healthy controls	> 50	f							0.04
120	Healthy controls	> 50	f							0.41
121	Healthy controls	> 50	f							0.23
122	Healthy controls	> 50	f							0.42
123	Healthy controls	> 50	f							0.21
124	Healthy controls	> 50	f							0.4
125	Healthy controls	> 50	f							0.16
126	Healthy controls	> 50	f							0.36
127	Healthy controls	> 50	f							0.05
128	Healthy controls	> 50	f							0.29
129	Healthy controls	> 50	f							0.37
130	Healthy controls	> 50	f							0.22
131	Healthy controls	> 50	f							0.28
132	Healthy controls	> 50	f							0.25
133	Healthy controls	> 50	f							0.09
134	Healthy controls	> 50	f							0.19
135	Healthy controls	> 50	f							0.24
136	Healthy controls	> 50	f							0.27
137	Healthy controls	> 50	f							0.37
138	Healthy controls	> 50	f							0.33
139	Healthy controls	> 50	f							0.28
140	Healthy controls	> 50	f							0.29
141	Healthy controls	> 50	f							0.3
142	Healthy controls	> 50	f							0.23
143	Healthy controls	> 50	f							0.14
144	Healthy controls	> 50	f							0.14
145	Healthy controls	> 50	f							0.15
146	Healthy controls	> 50	f							0.28
147	Healthy controls	> 50	f							0.33
148	Healthy controls	> 50	f							0.28
149	Healthy controls	> 50	f							0.27
150	Healthy controls	> 50	f							0.3
151	Healthy controls	> 50	f							0.37
152	Healthy controls	> 50	f							0.3
153	Healthy controls	> 50	f							0.21
154	Healthy controls	> 50	f							0.32
155	Healthy controls	> 50	f							0.25
156	Healthy controls	> 50	f							0.3
157	Healthy controls	> 50	f							0.09
158	Healthy controls	> 50	f							0.2
159	Healthy controls	> 50	f							0.38
160	Healthy controls	> 50	f							0.35
161	Healthy controls	> 50	f							0.33
162	Healthy controls	> 50	f							0.25
163	Healthy controls	> 50	f							0.29
164	Healthy controls	> 50	f							0.35
165	Healthy controls	> 50	f							0.39
166	Healthy controls	> 50	f							0.25
167	Healthy controls	> 50	f							0.29
168	Healthy controls	> 50	f							0.07
169	Healthy controls	> 50	f							0.24
170	Healthy controls	> 50	f							0.3
171	Healthy controls	> 50	f							0.3
172	Healthy controls	> 50	f							0.37
173	Healthy controls	> 50	f							0.41
174	Healthy controls	> 50	f							0.26
175	Healthy controls	> 50	f							0.15
176	Healthy controls	> 50	f							0.39
177	Healthy controls	> 50	f							0.26
178	Healthy controls	> 50	m							0.3
179	Healthy controls	> 50	m							0.29
180	Healthy controls	> 50	m							0.25
181	Healthy controls	> 50	m							0.22
182	Healthy controls	> 50	m							0.23
183	Healthy controls	> 50	m							0.14
184	Healthy controls	> 50	m							0.11
185	Healthy controls	> 50	m							0.1
186	Healthy controls	> 50	m							0.14
187	Healthy controls	> 50	m							0.19
188	Healthy controls	> 50	m							0.3
189	Healthy controls	> 50	m							0.23
190	Healthy controls	> 50	m							0.14
191	Healthy controls	> 50	m							0.12
192	Healthy controls	> 50	m							0.21
193	Healthy controls	> 50	m							0.3
194	Healthy controls	> 50	m							0.34
195	Healthy controls	> 50	m							0.36
196	Healthy controls	> 50	m							0.3
197	Healthy controls	> 50	m							0.25
198	Healthy controls	> 50	m							0.23
199	Healthy controls	> 50	m							0.25
200	Healthy controls	> 50	m							0.1
201	Healthy controls	> 50	m							0.14
202	Healthy controls	> 50	m							0.24
203	Healthy controls	> 50	m							0.24
204	Healthy controls	> 50	m							0.2
205	Healthy controls	> 50	m							0.12
206	Healthy controls	> 50	m							0.17
207	Healthy controls	> 50	m							0.35
208	Healthy controls	> 50	m							0.25
209	Healthy controls	> 50	m							0.18
210	Healthy controls	> 50	m							0.33
211	Healthy controls	> 50	m							0.3
212	Healthy controls	> 50	m							0.22
213	Healthy controls	> 50	m							0.3
214	Healthy controls	> 50	m							0.23
215	Healthy controls	> 50	m							0.3
216	Healthy controls	> 50	m							0.32
217	Healthy controls	> 50	m							0.32
218	Healthy controls	> 50	m							0.25
219	Healthy controls	> 50	m							0.24
220	Healthy controls	> 50	m							0.09
221	Healthy controls	> 50	m							0.34
222	Healthy controls	> 50	m							0.08
223	Healthy controls	> 50	m							0.2
224	Healthy controls	> 50	m							0.14
225	Healthy controls	> 50	m							0.24
226	Healthy controls	> 50	m							0.22
227	Healthy controls	> 50	m							0.3
228	Healthy controls	58	m	smoker						0.29
229	Healthy controls	63	m	smoker						1.04
230	Healthy controls	54	m	smoker						0.32
231	Healthy controls	52	m	smoker						0.17
232	Healthy controls	58	m	smoker						0.97
233	Healthy controls	64	f	smoker						2.29
234	Healthy controls	54	f	smoker						0.27
235	Healthy controls	55	m	smoker						0.25
236	Healthy controls	63	m	smoker						0.18
237	Healthy controls	51	m	smoker						1.38
